# Supplementary material for: Predicting the potential distributions of the invasive cycad scale Aulacaspis yasumatsui (Hemiptera: Diaspididae) under different climate change scenarios and the implications for management
Source: PeerJ. 2018 May 23;6:e4832. doi: 10.7717/peerj.4832 (PMC5970564; doi:10.7717/peerj.4832)
Supplement: Table S2 [file peerj-06-4832-s007.xls]

## Sheet: native+invasive range
Table S2 The distribution locations used in this study
Name	Longtitude	Latitude
Aulacaspis yasumatsui	114.183	22.3708
Aulacaspis yasumatsui	121.113	22.7644
Aulacaspis yasumatsui	121.241	24.9605
Aulacaspis yasumatsui	121.205	24.9722
Aulacaspis yasumatsui	120.61	22.6444
Aulacaspis yasumatsui	120.549	22.552
Aulacaspis yasumatsui	120.674	24.1477
Aulacaspis yasumatsui	121.555	25.0389
Aulacaspis yasumatsui	120.78	21.9483
Aulacaspis yasumatsui	121.144	22.7613
Aulacaspis yasumatsui	118.317	24.4342
Aulacaspis yasumatsui	124.842	1.47483
Aulacaspis yasumatsui	106.8	-6.59763
Aulacaspis yasumatsui	124.331	-9.86279
Aulacaspis yasumatsui	110.712	-7.61453
Aulacaspis yasumatsui	115.092	-8.34054
Aulacaspis yasumatsui	27.701	42.6845
Aulacaspis yasumatsui	27.8454	42.16
Aulacaspis yasumatsui	27.647	42.6443
Aulacaspis yasumatsui	30.7133	36.8969
Aulacaspis yasumatsui	5.13077	46.2476
Aulacaspis yasumatsui	0.121819	52.2053
Aulacaspis yasumatsui	-0.43441	53.8416
Aulacaspis yasumatsui	-80.1918	25.7617
Aulacaspis yasumatsui	-80.2781	25.8576
Aulacaspis yasumatsui	-80.7214	28.2639
Aulacaspis yasumatsui	-80.3659	26.1901
Aulacaspis yasumatsui	-80.2767	26.6515
Aulacaspis yasumatsui	-80.2743	25.6794
Aulacaspis yasumatsui	-80.309	25.6631
Aulacaspis yasumatsui	-84.2807	30.4383
Aulacaspis yasumatsui	-80.7976	26.969
Aulacaspis yasumatsui	-82.3018	29.6581
Aulacaspis yasumatsui	-81.4279	26.0701
Aulacaspis yasumatsui	-81.6035	30.3501
Aulacaspis yasumatsui	-87.3414	30.639
Aulacaspis yasumatsui	-81.2519	29.4087
Aulacaspis yasumatsui	-81.0755	26.6105
Aulacaspis yasumatsui	-82.3018	27.9904
Aulacaspis yasumatsui	-81.9535	26.6631
Aulacaspis yasumatsui	-84.1857	30.4907
Aulacaspis yasumatsui	-82.3452	27.4799
Aulacaspis yasumatsui	-80.6327	25.5517
Aulacaspis yasumatsui	-86.6611	30.5774
Aulacaspis yasumatsui	-81.6912	27.8618
Aulacaspis yasumatsui	-86.9824	30.7691
Aulacaspis yasumatsui	-82.3452	27.1996
Aulacaspis yasumatsui	-81.2078	28.7132
Aulacaspis yasumatsui	-80.3103	25.613
Aulacaspis yasumatsui	-97.9583	26.1247
Aulacaspis yasumatsui	-73.5594	40.6546
Aulacaspis yasumatsui	-117.831	33.7175
Aulacaspis yasumatsui	-84.0713	34.0515
Aulacaspis yasumatsui	-158	21.4389
Aulacaspis yasumatsui	-155.666	19.5429
Aulacaspis yasumatsui	-159.526	22.0964
Aulacaspis yasumatsui	-156.332	20.7984
Aulacaspis yasumatsui	-91.18	30.4133
Aulacaspis yasumatsui	-97.4975	25.9018
Aulacaspis yasumatsui	-97.6961	26.1907
Aulacaspis yasumatsui	-98.23	26.2035
Aulacaspis yasumatsui	-97.1681	26.1119
Aulacaspis yasumatsui	-95.3698	29.7605
Aulacaspis yasumatsui	-97.8878	26.163
Aulacaspis yasumatsui	144.858	13.6453
Aulacaspis yasumatsui	144.814	13.5175
Aulacaspis yasumatsui	144.799	13.5041
Aulacaspis yasumatsui	144.86	13.6538
Aulacaspis yasumatsui	-93.58	16.62
Aulacaspis yasumatsui	-93.98	16.4
Aulacaspis yasumatsui	-93.98	16.37
Aulacaspis yasumatsui	-93.45	16.93
Aulacaspis yasumatsui	-93.23	16.94
Aulacaspis yasumatsui	-93.25	16.94
Aulacaspis yasumatsui	-93.27	16.96
Aulacaspis yasumatsui	-98.73	20.73
Aulacaspis yasumatsui	-98.67	20.97
Aulacaspis yasumatsui	-98.21	21.04
Aulacaspis yasumatsui	-98.21	20.41
Aulacaspis yasumatsui	-99.21	21.48
Aulacaspis yasumatsui	-99.78	21.62
Aulacaspis yasumatsui	-96.78	19.39
Aulacaspis yasumatsui	30.958	-29.8478
Aulacaspis yasumatsui	28.2293	-25.7478
Aulacaspis yasumatsui	31.1409	-23.9424
Aulacaspis yasumatsui	30.1358	-23.832
Aulacaspis yasumatsui	32.0866	-28.6037
Aulacaspis yasumatsui	30.8628	-30.0824
Aulacaspis yasumatsui	100.534	13.7449
Aulacaspis yasumatsui	101.977	14.4908
Aulacaspis yasumatsui	100.114	15.6906
Aulacaspis yasumatsui	113.263	23.1291
Aulacaspis yasumatsui	114.171	22.5758
Aulacaspis yasumatsui	112.698	22.3764
