# Supplementary material for: Predicting the potential distributions of the invasive cycad scale Aulacaspis yasumatsui (Hemiptera: Diaspididae) under different climate change scenarios and the implications for management
Source: PeerJ. 2018 May 23;6:e4832. doi: 10.7717/peerj.4832 (PMC5970564; doi:10.7717/peerj.4832)
Supplement: Table S4 — Settings are in bold. [file peerj-06-4832-s009.xlsx]

## Sheet: Sheet1
Table S4 ENMeval results for CAS from SDMs
	Settings	features	rm	full.AUC	Mean.AUC	Var.AUC	Mean.AUC.DIFF	Var.AUC.DIFF	Mean.OR10	Var.OR10	Mean.ORmin	Var.ORmin	AICc	delta.AICc	w.AIC	nparam
1	L_0.5	L	0.5	0.7868	0.791607	0.00415124	0.0202476	0.00486723	0.0781015	0.00578141	0.0285714	0.00326531	2877.99	250.505	2.2e-55	6
2	LQ_0.5	LQ	0.5	0.8849	0.878303	0.00162689	0.0166787	0.00116961	0.122149	0.00523003	0.0339912	0.00169764	2695.42	67.9349	9.71e-16	12
3	H_0.5	H	0.5	0.9355	0.91957	0.000416993	0.0192219	0.000635463	0.147337	0.00795115	0.0609023	0.00581378	2766.59	139.106	3.41e-31	55
4	LQH_0.5	LQH	0.5	0.9345	0.919344	0.000423085	0.0186682	0.000677907	0.140194	0.00769634	0.0537594	0.00554525	2682.06	54.5799	7.72e-13	46
5	LQHP_0.5	LQHP	0.5	0.9418	0.924743	0.000629643	0.0197196	0.00110805	0.0990601	0.00774431	0.0609023	0.00581378	2826.62	199.139	3.14e-44	60
6	LQHPT_0.5	LQHPT	0.5	0.9418	0.924743	0.000629643	0.0197196	0.00110805	0.0990601	0.00774431	0.0609023	0.00581378	2826.62	199.139	3.14e-44	60
7	L_1	L	1	0.7867	0.791458	0.00407461	0.0201462	0.00481864	0.0781015	0.00578141	0.0285714	0.00326531	2878.16	250.679	2.02e-55	6
8	LQ_1	LQ	1	0.8827	0.874739	0.00183318	0.0177084	0.00131928	0.106078	0.00476346	0.0339912	0.00169764	2699.69	72.2112	1.15e-16	11
9	H_1	H	1	0.9322	0.919121	0.000482064	0.0155737	0.000649149	0.106203	0.00823841	0.0334586	0.00247291	2686.51	59.0294	8.34e-14	45
10	LQH_1	LQH	1	0.9311	0.919188	0.000572372	0.0158095	0.00075587	0.0901316	0.00872109	0.0537594	0.00554525	2641.48	13.9969	0.000501071	38
11	LQHP_1	LQHP	1	0.9375	0.92412	0.000840902	0.016975	0.00114334	0.11156	0.0119381	0.0537594	0.00554525	2720.38	92.9005	3.68e-21	50
12	LQHPT_1	LQHPT	1	0.9375	0.92412	0.000840902	0.016975	0.00114334	0.11156	0.0119381	0.0537594	0.00554525	2720.38	92.9005	3.68e-21	50
13	L_1.5	L	1.5	0.7865	0.791276	0.00399553	0.0200371	0.00476658	0.0781015	0.00578141	0.0285714	0.00326531	2876.1	248.617	5.66e-55	5
14	LQ_1.5	LQ	1.5	0.8807	0.87003	0.00233902	0.0200891	0.0017699	0.0989348	0.00317855	0.0482769	0.00121906	2711.17	83.6837	3.69e-19	12
15	H_1.5	H	1.5	0.9304	0.917252	0.000380451	0.0138207	0.000580038	0.120489	0.0104511	0.0203008	0.000645976	2684.11	56.6322	2.77e-13	43
16	LQH_1.5	LQH	1.5	0.9296	0.917823	0.000586545	0.0143029	0.000768337	0.0972744	0.00938525	0.0263158	0.00277008	2635.14	7.66236	0.0118968	35
17	LQHP_1.5	LQHP	1.5	0.9354	0.922282	0.000773193	0.0156007	0.000974862	0.104417	0.0104576	0.0334586	0.00247291	2698.01	70.5297	2.65e-16	46
18	LQHPT_1.5	LQHPT	1.5	0.9354	0.922282	0.000773193	0.0156007	0.000974862	0.104417	0.0104576	0.0334586	0.00247291	2698.01	70.5297	2.65e-16	46
19	L_2	L	2	0.7864	0.791192	0.00394467	0.0200014	0.00474961	0.0781015	0.00578141	0.0285714	0.00326531	2878.65	251.169	1.58e-55	6
20	LQ_2	LQ	2	0.8784	0.867622	0.00256461	0.0207452	0.00194005	0.0846491	0.00123321	0.0554198	0.00159202	2721.82	94.3374	1.8e-21	12
21	H_2	H	2	0.9292	0.917404	0.000306894	0.0115383	0.000462242	0.0930451	0.00527046	0.0131579	0.000692521	2681.84	54.3551	8.63e-13	41
22	LQH_2	LQH	2	0.9281	0.917712	0.000620302	0.0132456	0.000698128	0.106203	0.00823841	0.0263158	0.00277008	2654.94	27.4533	6e-07	37
23	LQHP_2	LQHP	2	0.9333	0.920991	0.000818617	0.0145603	0.000853717	0.106203	0.00823841	0.0334586	0.00247291	2673.63	46.1448	5.24e-11	41
24	LQHPT_2	LQHPT	2	0.9333	0.920991	0.000818617	0.0145603	0.000853717	0.106203	0.00823841	0.0334586	0.00247291	2673.63	46.1448	5.24e-11	41
25	L_2.5	L	2.5	0.7863	0.790914	0.00386593	0.0199213	0.00471165	0.0781015	0.00578141	0.0285714	0.00326531	2878.96	251.481	1.35e-55	6
26	LQ_2.5	LQ	2.5	0.8768	0.865457	0.00275261	0.0210572	0.00206522	0.091792	0.00200179	0.0554198	0.00159202	2729.48	101.999	3.89e-23	11
27	H_2.5	H	2.5	0.9277	0.917641	0.00026467	0.0102467	0.000320977	0.0930451	0.00527046	0.0131579	0.000692521	2635.4	7.92093	0.0104541	30
28	LQH_2.5	LQH	2.5	0.9266	0.917748	0.000677612	0.0125386	0.000622731	0.0990601	0.00774431	0.0131579	0.000692521	2627.48	0	0.548646	30
29	LQHP_2.5	LQHP	2.5	0.9314	0.920614	0.000866626	0.0131515	0.000703264	0.100188	0.00642334	0.0263158	0.00277008	2668.46	40.9751	6.94e-10	39
30	LQHPT_2.5	LQHPT	2.5	0.9314	0.920614	0.000866626	0.0131515	0.000703264	0.100188	0.00642334	0.0263158	0.00277008	2668.46	40.9751	6.94e-10	39
31	L_3	L	3	0.7862	0.790675	0.00380634	0.0198755	0.00468999	0.0781015	0.00578141	0.0285714	0.00326531	2879.32	251.836	1.13e-55	6
32	LQ_3	LQ	3	0.8733	0.863395	0.00292673	0.0207016	0.00217418	0.125783	0.00370218	0.0214286	0.00183673	2743.15	115.671	4.18e-26	11
33	H_3	H	3	0.9261	0.917983	0.000304921	0.00919903	0.000266269	0.0930451	0.00527046	0.0131579	0.000692521	2646.38	18.9019	4.31e-05	30
34	LQH_3	LQH	3	0.9253	0.917649	0.000658548	0.0118374	0.000554634	0.106203	0.00823841	0.0131579	0.000692521	2653.24	25.7567	1.4e-06	34
35	LQHP_3	LQHP	3	0.9294	0.919997	0.000767978	0.0120611	0.000598627	0.100188	0.00642334	0.0263158	0.00277008	2634.55	7.06484	0.0160391	31
36	LQHPT_3	LQHPT	3	0.9294	0.919997	0.000767978	0.0120611	0.000598627	0.100188	0.00642334	0.0263158	0.00277008	2634.55	7.06484	0.0160391	31
37	L_3.5	L	3.5	0.786	0.790427	0.00374346	0.0198016	0.00465517	0.0781015	0.00578141	0.0285714	0.00326531	2879.71	252.232	9.28e-56	6
38	LQ_3.5	LQ	3.5	0.8687	0.860645	0.00290318	0.0196913	0.00226743	0.091792	0.00200179	0.0285714	0.00326531	2752.78	125.294	3.41e-28	9
39	H_3.5	H	3.5	0.9253	0.918192	0.000325319	0.00851898	0.000213322	0.0930451	0.00527046	0.0131579	0.000692521	2662.97	35.4856	1.08e-08	32
40	LQH_3.5	LQH	3.5	0.9244	0.917583	0.000696572	0.0115099	0.000525075	0.106203	0.00823841	0.0131579	0.000692521	2628.15	0.662455	0.39395	27
41	LQHP_3.5	LQHP	3.5	0.9282	0.91986	0.000774416	0.0115786	0.000563692	0.100188	0.00642334	0.0263158	0.00277008	2655.74	28.2548	4.02e-07	34
42	LQHPT_3.5	LQHPT	3.5	0.9282	0.91986	0.000774416	0.0115786	0.000563692	0.100188	0.00642334	0.0263158	0.00277008	2655.74	28.2548	4.02e-07	34
43	L_4	L	4	0.7859	0.790129	0.00367786	0.0197325	0.00462274	0.0781015	0.00578141	0.0285714	0.00326531	2877.87	250.384	2.34e-55	5
44	LQ_4	LQ	4	0.8665	0.858928	0.00289303	0.0189599	0.00235737	0.091792	0.00200179	0.0285714	0.00326531	2758.62	131.141	1.83e-29	8
45	H_4	H	4	0.9244	0.917959	0.000389494	0.00856318	0.000198261	0.0930451	0.00527046	0.0131579	0.000692521	2657.5	30.0219	1.66e-07	29
46	LQH_4	LQH	4	0.9231	0.917242	0.000774452	0.0117925	0.000550367	0.113346	0.00914066	0.0131579	0.000692521	2643.29	15.8029	0.000203111	29
47	LQHP_4	LQHP	4	0.9271	0.919291	0.000754142	0.0115359	0.000551566	0.113346	0.00914066	0.0131579	0.000692521	2639.88	12.4021	0.00111225	29
48	LQHPT_4	LQHPT	4	0.9271	0.919291	0.000754142	0.0115359	0.000551566	0.113346	0.00914066	0.0131579	0.000692521	2639.88	12.4021	0.00111225	29
